# Supplementary material for: Synthesis, In Silico Prediction and In Vitro Evaluation of Antitumor Activities of Novel Pyrido[2,3-d]pyrimidine, Xanthine and Lumazine Derivatives
Source: Molecules. 2020 Nov 9;25(21):5205. doi: 10.3390/molecules25215205 (PMC7672615; doi:10.3390/molecules25215205)
Supplement: Supplementary file 1 [file molecules-25-05205-s001.zip]

Archive with 4 entries (4 files):
- molecule S. Figure 8 docking proof.docx
- molecules S Figure 7 docking  proof.docx
- molecules S. Figure 6 docking proof.docx
- Supplementary S1-S5.docx
